# Supplementary material for: Exposing the DNA methylation-responsive compartment of the leukaemic genome in T-ALL cell lines support its potential as a novel therapeutic target in T-ALL
Source: Clin Epigenetics. 2025 Jul 3;17:114. doi: 10.1186/s13148-025-01915-y (PMC12224799; doi:10.1186/s13148-025-01915-y)
Supplement: Supplementary file 3 — Additional file 3. Complete raw images for western blots shown in Supplementary Fig. 6A-C. [file 13148_2025_1915_MOESM3_ESM.xlsx]

## Sheet: Loucy
AZA=5-azacytdine		DAC=5-aza-2'-deoxycytidine			GSK5032=GSK3685032
